# Supplementary material for: Range‐wide population genetic structure of the Caribbean marine angiosperm Thalassia testudinum
Source: Ecol Evol. 2018 Aug 29;8(18):9478–90. doi: 10.1002/ece3.4443 (PMC6194253; doi:10.1002/ece3.4443)
Supplement: Supplementary file 2 [file ECE3-8-9478-s002.xlsx]

## Sheet: Supportin Information 2 Index
Table S1 Thalassia testudinum - population collection details.
Table S2 AMOVA results for Thalassia testudinum populations and regions.
Table S3 Pairwise FST values for all Thalassia testudinum populations.
Table S4 Pairwise FST values for Thalassia testudinum in cluster 1 (Caribbean) populations.
Table S5 Pairwise FST values for Thalassia testudinum in cluster 2 (Gulf of Mexico) populations.
Table S6 Pairwise F'ST values for all Thalassia testudinum populations.
Table S7 Pairwise F'ST values for Thalassia testudinum in cluster 1 (Caribbean) populations.
Table S8 Pairwise F'ST values for Thalassia testudinum in cluster 2 (Gulf of Mexico) populations.
Table S9 Pairwise Dest values for all Thalassia testudinum populations.
Table S10 Pairwise Dest values for Thalassia testudinum in cluster 1 (Caribbean) populations.
Table S11 Pairwise Dest values for Thalassia testudinum in cluster 2 (Gulf of Mexico) populations.
Table S12 BayessAss migration calculations for 32 Thalassia testudinum populations
Table S13 Bidirectional relative connectivity based on Alcala's Nm
Table S14 Bidirectional relative connectivity based on Gst
Table S15 Sequence NCBI Accession numbers and atpF-atpH sequences
References

## Sheet: S1 Collection details
Table S1 Thalassia testudinum - population collection details.
# Population (country – site)		Pop. Abbreviation	Latitude	Longitude	Details collectors
1	Trinidad Tobago – Ben Accord Lagoon	Tobago	11°10'9.30"N	60°49'48.74"W	CARICOMP: R. Juman, Institute of Marine Affairs
2	Venezuela – Isla Margarita	Venezuela	10°52'18.87"N	64°4'10.50"W	CARICOMP: J. Gutiérrez- J. Narvaez, Fundación La Salle de Ciencias Naturales
3	Curacao – Spaansche Water	Curacao	12°4'14.80"N	68°52'5.70"W	B. Leyser, W. Backhuis, H. Silonero, CARMABI Foundation
4	Panama – Galeta	Panama	9°23'53.88"N	79°51'16.75"W	CARICOMP: R. Collins, G. E. Jácombe, Instituto Smithonian de Investigaciones Tropicales NAOS-STRI
5	Costa Rica – Cahuita	Costa Rica	9°44'48.10"N	82°49'58.74"W	CARICOMP:V. Nielsen, J. Cortes, Centro de Investigaciones de Ciencias del Mar
6	Belize – Placencia	Belize Pl	16°31'25.65"N	88°22'3.98"W	J.K. van Dijk & B.I. van Tussenbroek (UNAM)
7	Belize – Twin Cayes	Belize TC	21°44'0.95"N	79°59'56.46"W	J. Ott
8	Mexico – Chinchorro Atoll	MX Chinchorro	18°34'34.18"N	87°19'3.94"W	J.K. van Dijk & B.I. van Tussenbroek (UNAM)
9	Mexico – Cozumel	MX Cozumel	20°33'22.44"N	86°54'55.88"W	J.K. van Dijk & B.I. van Tussenbroek (UNAM)
10	Mexico – Puerto Morelos	MX Pto Morelos	20°52'2.80"N	86°51'59.74"W	J.K. van Dijk & B.I. van Tussenbroek (UNAM)
11	Mexico – Río Nizuc	MX R Nizuc	21°2'23.68"N	86°47'58.46"W	J.K. van Dijk & B.I. van Tussenbroek (UNAM)
12	Mexico – Punta Sam	MX Pta Sam	21°14'10.84"N	86°48'4.11"W	J.K. van Dijk & B.I. van Tussenbroek (UNAM)
13	Mexico – Chabihau	MX Chabihau	21°21'37.30"N	89° 6'0.51"W	J.K. van Dijk & B.I. van Tussenbroek (UNAM)
14	Mexico – Alacranes Isla Pérez	MX Al Isla Perez	22°22'55.39"N	89°41'8.56"W	J.K. van Dijk & B.I. van Tussenbroek (UNAM)
15	Mexico – Ciudad del Sol	MX Cd del Sol	19°26'47.16"N	90°42'40.80"W	J.K. van Dijk & B.I. van Tussenbroek (UNAM)
16	Mexico – Terminos Lagoon	MX Terminos Lag	18°39'4.68"N	91°44'30.98"W	J.K. van Dijk & B.I. van Tussenbroek (UNAM)
17	Mexico – Veracruz	MX Veracruz	19°7'58.53"N	96°6'4.67"W	J.K. van Dijk & B.I. van Tussenbroek (UNAM)
18	USA – Lower Laguna Madre	US Low Lag Madre	26°10'18.00"N	97°12'35.40"W	T. Wheelan, Texas A&M University
19	USA – Redfish Bay	US Redfish	27°54'30.31"N	97°7'5.31"W	K. Dunton, C. Aumark & A. Kopecky, Marine Science Institute, University of Texas at Austin
20	USA – Tampa Bay, Bokeelia	US Tampa	27°39'35.83"N	82°34'25.32"W	S. Bell, Department of Biology, University of South Florida
21	USA – Rankin Bight	US Rankin	25°7'12.60"N	80°47'19.20"W	E. Bricker (UVA)
22	USA – Duck	US Duck	25°10'32.12"N	80°29'17.19"W	E. Bricker (UVA)
23	USA – Arsenicker	US Arsenicker	24°52'22.20"N	80°53'9.60"W	E. Bricker (UVA)
24	USA – Craig Key	US Craig Key	24°50'0.95"N	80°45'29.14"W	T. Frankovich, Florida Bay Interagency Science Centre
25	USA – Fiesta Key	US Fiesta Key	24°50'39.86"N	80°48'0.19"W	T. Frankovich, Florida Bay Interagency Science Centre
26	Cuba – Rincón de Guanabo	Cuba R Guanabo	23°10'30.51"N	82°6'18.44"W	J.K. van Dijk & B.I. van Tussenbroek (UNAM)
27	Cuba – Rancho Luna	Cuba R Luna	22°2'3.00"N	80°25'2.94"W	J.K. van Dijk & B.I. van Tussenbroek (UNAM)
28	Cuba – Playa Ancón	Cuba P Ancon	21°44'0.95"N	79°59'56.46"W	J.K. van Dijk & B.I. van Tussenbroek (UNAM)
29	Cayman – North Sound	Cayman	19°18'33.67"N	81°20'11.20"W	C. Bell, Department of Environment
30	Jamaica – Discovery Bay	Jamaica	18°27'44.09"N	77°24'13.95"W	CARICOMP: R. Stephenson & P. Gayle, Discovery Bay Marine Laboratory, Center of Marine Sciences
31	Puerto Rico – La Parguera	Pto Rico	17°58'7.03"N	67°1'55.28"W	CARICOMP: E. Weil, Department of Marine Sciences, University of Puerto Rico
32	Bermuda – Harrington Sound	Bermuda	32°20'0.00"N	64°43'0.00"W	J. Pitt & T. Noyes, Bermuda Biological Station for Research
Abbreviations: CARMABI, Caribbean Research & Management of Biodiversity; Naos-STRI, Naos-Smithsonian Tropical Research Institute; UNAM, Universidad Nacional Autónoma de México; UVA, The University of Virginia.

## Sheet: S2 AMOVA
Table S2 AMOVA results for Thalassia testudinum populations and regions.
Component of differentiation	df	Sum of squares	Variance	% of total variation	Genetic differentiation
						genetic differentiation
Among all populations	31	595	0.602	16.1	FST =0.161*	F’ST =0.531*
Within populations	437	1367	-0.004	-0.1
Within individuals	460	1444	3.138	84
Among Regions	1	212	0.325	8.4	FCT =0.084*	F’CT =0.370*
Among populations within Region	30	793	0.571	14.7	FSC =0.160*	F’SC =0.478*
Within populations	630	1889	0.01	0.2
Within individuals	662	1972	2.979	76.7
Caribbean- among populations	22	596	0.602	16.1	FSC1 =0.161*	F’SC1 =0.531*
Caribbean- within populations	437	1367	-0.004	-0.1
Caribbean- within individuals	460	1444	3.138	84
Gulf of Mexico- among populations	8	197	0.492	15.6	FSC2 =0.156*	F’SC2 =0.381*
Gulf of Mexico- within populations	193	521	0.014	1.4
Gulf of Mexico- within individuals	202	528	0.83	83

## Sheet: S3 Fst_all
Table S3 Pairwise FST values for all Thalassia testudinum populations.
Obs.	Tobago	Venezuela	Curacao	Panama	Costa_Rica	Belize_Pl	Belize_TC	MX_Chinchorro_Atol	MX_Cozumel	MX_Pto_Morelos	MX_RioNiz	Pta_Sam	MX_Chabihau	MX_Al_Isla_Perez	MX_Ciudad_del_Sol	Mx_Terminos_Lagoon	MX_Veracruz	US_Low_Lag_Madre	US_Redfish	US_Tampa	US_Rankin	US_Duck	US_Arsinicker	US_Craig_Key	US_Fiesta_key	Cuba_R_Guanabo	Cuba_R_Luna	Cuba_Playa_A	Cayman	Jamaica	Pto_Rico	Bermuda
Tobago	0	362	883	2204	2483	3192	3012	2962	2977	2981	2976	2984	3250	3313	3573	3768	4035	4176	4249	3545	3426	3456	3411	3428	3420	3233	2435	2378	2382	1967	1008	2387
Venezuela	0.161	0	543	1815	2104	2698	2679	2643	2677	2680	2681	2689	2947	3015	3269	3401	3719	3881	3944	3250	3130	3150	3102	3104	3102	2904	2225	2176	2089	1681	875	2514
Curacao	0.173	0.158	0	1287	1575	2159	2143	2108	2146	2150	2153	2164	2434	2496	2777	2883	3207	3360	3422	2724	2602	2623	2574	2578	2575	2378	1704	1657	1569	1175	706	2322
Panama	0.165	0.149	0.155	0	329	1321	1303	1312	1462	1474	1487	1505	1777	1845	2098	2227	2550	2712	2791	2180	2060	2082	2031	2036	2034	1837	1399	1365	1139	1120	1680	2985
Costa_Rica	0.238	0.231	0.153	0.162	0	1191	1225	1229	1333	1393	1357	1375	1699	1765	2029	2095	2472	2580	2711	2061	1937	1965	1912	1920	1917	1722	1382	1359	1098	1178	1931	3135
Belize_Pl	0.251	0.259	0.161	0.177	0.162	0	43	257	475	506	526	552	822	890	1138	1268	1594	1777	1842	1371	1251	1285	1226	1233	1231	1033	1033	1051	819	1188	2276	3022
Belize_TC	0.197	0.189	0.081	0.146	0.132	0.096	0	211	434	466	487	512	795	861	1129	1246	1569	1736	1808	1330	1222	1243	1194	1196	1194	1009	1001	1022	776	1159	2245	2977
MX_Chinchorro_Atol	0.189	0.203	0.166	0.145	0.142	0.092	0.109	0	225	258	284	304	580	648	900	1044	1356	1526	1602	1119	1000	1028	975	984	981	800	817	840	641	1054	2158	2756
MX_Cozumel	0.251	0.259	0.175	0.204	0.14	0.108	0.116	0.065	0	35	57	225	356	444	676	820	1130	1298	1375	903	807	834	782	790	787	589	693	729	608	1027	2144	2560
MX_Pto_Morelos	0.232	0.256	0.2	0.176	0.189	0.145	0.161	0.072	0.099	0	23	258	322	410	642	786	1096	1265	1343	918	783	808	756	764	762	563	690	718	606	1033	2137	2532
MX_RioNiz	0.255	0.259	0.179	0.187	0.151	0.102	0.119	0.086	0.083	0.13	0	284	293	371	620	761	1069	1247	1325	854	767	793	741	750	747	549	673	710	607	1025	2132	2530
Pta_Sam	0.219	0.242	0.151	0.184	0.182	0.145	0.132	0.12	0.102	0.128	0.097	0	278	350	597	742	1052	1219	1296	833	758	780	729	735	733	538	672	709	612	1031	2136	2516
MX_Chabihau	0.202	0.235	0.147	0.161	0.14	0.09	0.099	0.058	0.042	0.105	0.072	0.097	0	150	321	465	776	987	1089	960	953	979	926	936	933	751	912	949	869	1294	2396	2722
MX_Al_Isla_Perez	0.267	0.271	0.191	0.182	0.2	0.156	0.188	0.143	0.136	0.175	0.209	0.161	0.145	0	346	489	761	876	969	926	967	994	942	950	947	791	1000	987	949	1359	2460	2740
MX_Ciudad_del_Sol	0.21	0.235	0.148	0.146	0.115	0.125	0.121	0.122	0.136	0.14	0.086	0.125	0.136	0.209	0	167	570	1002	1143	1260	1265	1294	1243	1248	1245	1124	1227	1265	1185	1602	2715	3037
Mx_Terminos_Lagoon	0.286	0.272	0.21	0.208	0.174	0.202	0.207	0.177	0.189	0.218	0.168	0.214	0.194	0.259	0.101	0	470	1015	1171	1389	1397	1424	1372	1381	1377	1198	1366	1403	1319	1735	2846	3167
MX_Veracruz	0.241	0.23	0.167	0.175	0.146	0.159	0.158	0.158	0.141	0.19	0.164	0.182	0.147	0.202	0.128	0.154	0	789	979	1670	1719	1745	1693	1702	1698	1526	1684	1720	1640	2068	3176	3491
US_Low_Lag_Madre	0.47	0.458	0.407	0.412	0.375	0.326	0.407	0.342	0.338	0.381	0.296	0.337	0.337	0.441	0.303	0.295	0.327	0	224	1474	1660	1690	1652	1666	1662	1571	1825	1861	1803	2214	3313	3457
US_Redfish	0.426	0.405	0.358	0.35	0.331	0.288	0.338	0.288	0.28	0.339	0.223	0.3	0.273	0.394	0.26	0.231	0.291	0.114	0	1439	1658	1688	1654	1667	1663	1599	1884	1919	1870	2282	3377	3458
US_Tampa	0.435	0.409	0.36	0.344	0.313	0.291	0.316	0.252	0.248	0.283	0.215	0.26	0.254	0.382	0.248	0.237	0.312	0.328	0.179	0	374	404	373	387	382	510	1177	1213	1166	1567	2666	2184
US_Rankin	0.372	0.349	0.315	0.296	0.256	0.256	0.264	0.23	0.23	0.257	0.139	0.229	0.236	0.335	0.148	0.202	0.25	0.309	0.237	0.231	0	31	29	33	30	254	1041	1100	1042	1444	2554	1819
US_Duck	0.346	0.319	0.273	0.264	0.23	0.233	0.23	0.203	0.198	0.255	0.128	0.2	0.211	0.299	0.152	0.163	0.237	0.263	0.137	0.087	0.098	0	52	47	48	276	1098	1129	1068	1469	2575	1765
US_Arsinicker	0.295	0.282	0.237	0.215	0.201	0.153	0.17	0.118	0.126	0.169	0.039	0.138	0.121	0.251	0.112	0.161	0.189	0.255	0.167	0.139	0.065	0.063	0	13	9	225	1040	1074	1016	1416	2517	1799
US_Craig_Key	0.264	0.248	0.211	0.179	0.178	0.127	0.158	0.106	0.113	0.144	0.042	0.128	0.111	0.19	0.104	0.16	0.171	0.263	0.18	0.173	0.1	0.085	0.028	0	4	229	1048	1082	1023	1425	2525	1787
US_Fiesta_key	0.278	0.256	0.203	0.175	0.177	0.126	0.156	0.127	0.132	0.169	0.043	0.122	0.119	0.219	0.107	0.147	0.175	0.271	0.192	0.164	0.09	0.07	0.03	0.025	0	227	1046	1080	1021	1422	2522	1792
Cuba_R_Guanabo	0.213	0.208	0.173	0.124	0.164	0.14	0.128	0.092	0.09	0.117	0.082	0.13	0.072	0.156	0.127	0.216	0.158	0.354	0.293	0.291	0.237	0.22	0.139	0.117	0.129	0	939	846	825	1226	2365	1988
Cuba_R_Luna	0.251	0.223	0.185	0.17	0.215	0.175	0.154	0.162	0.187	0.196	0.172	0.172	0.168	0.217	0.166	0.255	0.226	0.436	0.378	0.364	0.281	0.265	0.188	0.148	0.156	0.13	0	882	317	505	1564	2464
Cuba_Playa_A	0.258	0.237	0.218	0.156	0.222	0.163	0.163	0.155	0.202	0.195	0.149	0.198	0.175	0.224	0.169	0.252	0.231	0.402	0.357	0.352	0.278	0.262	0.174	0.129	0.156	0.127	0.065	0	304	452	1510	2408
Cayman	0.247	0.26	0.219	0.196	0.189	0.137	0.159	0.089	0.096	0.136	0.05	0.118	0.076	0.224	0.13	0.198	0.2	0.362	0.278	0.213	0.176	0.163	0.051	0.059	0.079	0.118	0.159	0.135	0	433	1540	2460
Jamaica	0.189	0.213	0.127	0.141	0.158	0.099	0.09	0.126	0.133	0.159	0.108	0.145	0.095	0.171	0.115	0.206	0.146	0.353	0.289	0.299	0.258	0.223	0.145	0.117	0.14	0.108	0.111	0.119	0.106	0	1124	2080
Pto_Rico	0.202	0.166	0.159	0.173	0.16	0.186	0.172	0.153	0.192	0.208	0.181	0.187	0.164	0.236	0.139	0.212	0.205	0.323	0.298	0.358	0.273	0.262	0.194	0.187	0.191	0.148	0.168	0.197	0.205	0.131	0	1669
Bermuda	0.312	0.278	0.206	0.231	0.222	0.227	0.203	0.184	0.183	0.216	0.166	0.125	0.185	0.233	0.174	0.224	0.231	0.435	0.342	0.286	0.245	0.188	0.167	0.183	0.167	0.202	0.247	0.266	0.18	0.21	0.262	0
Above diagonal the shortest distance over sea between sites is shown in km.
	0.252969

## Sheet: S4 Fst_c1
Table S4 Pairwise FST values for Thalassia testudinum in cluster 1 (Caribbean) populations.
Obs.	Tobago	Venezuela	Curacao	Panama	Costa_Rica	Belize_Pl	Belize_TC	MX_Chinchorro_Atol	MX_Cozumel	MX_Pto_Morelos	MX_RioNiz	Pta_Sam	MX_Chabihau	MX_Al_Isla_Perez	MX_Ciudad_del_Sol	Mx_Terminos_Lagoon	MX_Veracruz	US_Craig_Key	US_Fiesta_key	Cuba_R_Guanabo	Cuba_R_Luna	Cuba_Playa_A	Cayman	Jamaica	Pto_Rico	Bermuda
Tobago	0	362	883	2204	2483	3192	3012	2962	2977	2981	2976	2984	3250	3313	3573	3768	4035	3428	3420	3233	2435	2378	2382	1967	1008	2387
Venezuela	0.160626	0	543	1815	2104	2698	2679	2643	2677	2680	2681	2689	2947	3015	3269	3401	3719	3104	3102	2904	2225	2176	2089	1681	875	2514
Curacao	0.172533	0.158323	0	1287	1575	2159	2143	2108	2146	2150	2153	2164	2434	2496	2777	2883	3207	2578	2575	2378	1704	1657	1569	1175	706	2322
Panama	0.16487	0.149481	0.154945	0	329	1321	1303	1312	1462	1474	1487	1505	1777	1845	2098	2227	2550	2036	2034	1837	1399	1365	1139	1120	1680	2985
Costa_Rica	0.238238	0.231439	0.15316	0.162249	0	1191	1225	1229	1333	1393	1357	1375	1699	1765	2029	2095	2472	1920	1917	1722	1382	1359	1098	1178	1931	3135
Belize_Pl	0.250627	0.259298	0.160782	0.177406	0.161656	0	43	257	475	506	526	552	822	890	1138	1268	1594	1233	1231	1033	1033	1051	819	1188	2276	3022
Belize_TC	0.197276	0.188623	0.080868	0.14629	0.131785	0.095895	0	211	434	466	487	512	795	861	1129	1246	1569	1196	1194	1009	1001	1022	776	1159	2245	2977
MX_Chinchorro_Atol	0.189399	0.203155	0.166192	0.145126	0.142209	0.0916	0.109029	0	225	258	284	304	580	648	900	1044	1356	984	981	800	817	840	641	1054	2158	2756
MX_Cozumel	0.250739	0.259124	0.175156	0.204382	0.14029	0.107942	0.115925	0.064779	0	35	57	225	356	444	676	820	1130	790	787	589	693	729	608	1027	2144	2560
MX_Pto_Morelos	0.232164	0.256271	0.199609	0.175806	0.189336	0.144711	0.160692	0.072148	0.0995	0	23	258	322	410	642	786	1096	764	762	563	690	718	606	1033	2137	2532
MX_RioNiz	0.254657	0.259401	0.179083	0.187271	0.151007	0.101844	0.119142	0.086382	0.083224	0.13028	0	284	293	371	620	761	1069	750	747	549	673	710	607	1025	2132	2530
Pta_Sam	0.219124	0.241736	0.150559	0.184029	0.18244	0.144629	0.131957	0.120174	0.102005	0.128272	0.096748	0	278	350	597	742	1052	735	733	538	672	709	612	1031	2136	2516
MX_Chabihau	0.201997	0.234988	0.147272	0.161079	0.139991	0.090086	0.098982	0.058352	0.042427	0.104648	0.072189	0.097311	0	150	321	465	776	936	933	751	912	949	869	1294	2396	2722
MX_Al_Isla_Perez	0.266833	0.271133	0.191258	0.182106	0.19958	0.156284	0.188168	0.143341	0.135766	0.174763	0.209134	0.161444	0.144797	0	346	489	761	950	947	791	1000	987	949	1359	2460	2740
MX_Ciudad_del_Sol	0.209733	0.235449	0.147948	0.145989	0.114685	0.124594	0.120751	0.121571	0.135882	0.139682	0.086323	0.125322	0.135527	0.208825	0	167	570	1248	1245	1124	1227	1265	1185	1602	2715	3037
Mx_Terminos_Lagoon	0.286421	0.271596	0.210049	0.207736	0.174038	0.201817	0.207303	0.177004	0.189078	0.218137	0.167667	0.213986	0.194463	0.258992	0.10124	0	470	1381	1377	1198	1366	1403	1319	1735	2846	3167
MX_Veracruz	0.241053	0.230485	0.167419	0.175092	0.146058	0.159014	0.158475	0.157597	0.14087	0.189735	0.163887	0.181626	0.14707	0.201654	0.127912	0.153978	0	1702	1698	1526	1684	1720	1640	2068	3176	3491
US_Craig_Key	0.263985	0.24754	0.210634	0.178861	0.178309	0.126719	0.157764	0.106477	0.1131	0.143794	0.041537	0.128485	0.111055	0.189969	0.103998	0.159867	0.171084	0	4	229	1048	1082	1023	1425	2525	1787
US_Fiesta_key	0.278479	0.255901	0.20263	0.175214	0.177037	0.125569	0.155767	0.126806	0.132077	0.16861	0.042701	0.121958	0.118555	0.219334	0.106867	0.147321	0.174906	0.025083	0	227	1046	1080	1021	1422	2522	1792
Cuba_R_Guanabo	0.212768	0.208426	0.172743	0.124428	0.163527	0.13965	0.127755	0.092366	0.089998	0.116948	0.082255	0.130344	0.071667	0.156425	0.126681	0.21589	0.158056	0.116932	0.129306	0	939	846	825	1226	2365	1988
Cuba_R_Luna	0.251311	0.223191	0.184794	0.169939	0.21523	0.174888	0.15382	0.161716	0.186987	0.195923	0.171581	0.171828	0.167629	0.216577	0.165533	0.254565	0.226204	0.147583	0.155519	0.130276	0	882	317	505	1564	2464
Cuba_Playa_A	0.257677	0.23671	0.2176	0.155989	0.222356	0.162797	0.163423	0.154633	0.202048	0.195472	0.149222	0.197609	0.175173	0.22435	0.168528	0.251784	0.231087	0.129243	0.155962	0.12703	0.065266	0	304	452	1510	2408
Cayman	0.247389	0.260394	0.219457	0.195819	0.188527	0.136549	0.159208	0.089473	0.095602	0.136244	0.050476	0.118094	0.075534	0.224008	0.13032	0.198223	0.199827	0.058773	0.078922	0.118312	0.158903	0.13481	0	433	1540	2460
Jamaica	0.188986	0.213088	0.127135	0.140984	0.158264	0.099296	0.089532	0.125965	0.133434	0.159392	0.108419	0.144878	0.094717	0.170984	0.114512	0.206121	0.145708	0.117	0.140075	0.108088	0.111061	0.118547	0.106091	0	1124	2080
Pto_Rico	0.20153	0.165532	0.159284	0.173496	0.159796	0.186406	0.17221	0.152614	0.191901	0.207915	0.180688	0.186674	0.163865	0.235791	0.139369	0.212381	0.204542	0.186779	0.190731	0.148253	0.168336	0.197396	0.204572	0.131296	0	1669
Bermuda	0.311558	0.278483	0.205692	0.23051	0.221986	0.226974	0.202989	0.184134	0.182801	0.216234	0.165555	0.125373	0.185082	0.233042	0.173773	0.224226	0.230644	0.182569	0.166689	0.2017	0.246819	0.265921	0.17963	0.209851	0.261574	0
Above diagonal the shortest distance over sea between sites is shown in km.

## Sheet: S5 Fst_c2
Table S5 Pairwise FST values for Thalassia testudinum in cluster 2 (Gulf of Mexico) populations.
Obs.	MX_RioNiz	Pta_Sam	MX_Ciudad_del_Sol	Mx_Terminos_Lagoon	US_Low_Lag_Madre	US_Redfish	US_Tampa	US_Rankin	US_Duck	US_Arsinicker	US_Craig_Key	US_Fiesta_key	Cayman	Bermuda
MX_RioNiz	0	284	620	761	1247	1325	854	767	793	741	750	747	607	2530
Pta_Sam	0.096748	0	597	742	1219	1296	833	758	780	729	735	733	612	2516
MX_Ciudad_del_Sol	0.086323	0.125322	0	167	1002	1143	1260	1265	1294	1243	1248	1245	1185	3037
Mx_Terminos_Lagoon	0.167667	0.213986	0.10124	0	1015	1171	1389	1397	1424	1372	1381	1377	1319	3167
US_Low_Lag_Madre	0.295922	0.336621	0.303483	0.29473	0	224	1474	1660	1690	1652	1666	1662	1803	3457
US_Redfish	0.223388	0.30046	0.260348	0.231251	0.11369	0	1439	1658	1688	1654	1667	1663	1870	3458
US_Tampa	0.215465	0.260045	0.248328	0.236766	0.327876	0.179371	0	374	404	373	387	382	1166	2184
US_Rankin	0.139074	0.229257	0.148165	0.202162	0.309083	0.236921	0.230639	0	31	29	33	30	1042	1819
US_Duck	0.128295	0.19965	0.152468	0.163053	0.263161	0.137054	0.087289	0.098225	0	52	47	48	1068	1765
US_Arsinicker	0.039216	0.137508	0.111515	0.161317	0.255053	0.166755	0.138665	0.064981	0.062502	0	13	9	1016	1799
US_Craig_Key	0.041537	0.128485	0.103998	0.159867	0.263186	0.18005	0.173	0.099932	0.084787	0.027969	0	4	1023	1787
US_Fiesta_key	0.042701	0.121958	0.106867	0.147321	0.271489	0.192171	0.164257	0.090312	0.069882	0.029527	0.025083	0	1021	1792
Cayman	0.050476	0.118094	0.13032	0.198223	0.362005	0.278071	0.212739	0.175978	0.163114	0.051188	0.058773	0.078922	0	2460
Bermuda	0.165555	0.125373	0.173773	0.224226	0.434516	0.342468	0.28623	0.245374	0.187801	0.167421	0.182569	0.166689	0.17963	0
Above diagonal the shortest distance over sea between sites is shown in km.

## Sheet: S6 F'st_all
Table S6 Pairwise F'ST values for all Thalassia testudinum populations.
Obs.	Tobago	Venezuela	Curacao	Panama	Costa_Rica	Belize_Pl	Belize_TC	MX_Chinchorro_Atol	MX_Cozumel	MX_Pto_Morelos	MX_RioNiz	Pta_Sam	MX_Chabihau	MX_Al_Isla_Perez	MX_Ciudad_del_Sol	Mx_Terminos_Lagoon	MX_Veracruz	US_Low_Lag_Madre	US_Redfish	US_Tampa	US_Rankin	US_Duck	US_Arsinicker	US_Craig_Key	US_Fiesta_key	Cuba_R_Guanabo	Cuba_R_Luna	Cuba_Playa_A	Cayman	Jamaica	Pto_Rico	Bermuda
Tobago	0	362	883	2204	2483	3192	3012	2962	2977	2981	2976	2984	3250	3313	3573	3768	4035	4176	4249	3545	3426	3456	3411	3428	3420	3233	2435	2378	2382	1967	1008	2387
Venezuela	0.373	0	543	1815	2104	2698	2679	2643	2677	2680	2681	2689	2947	3015	3269	3401	3719	3881	3944	3250	3130	3150	3102	3104	3102	2904	2225	2176	2089	1681	875	2514
Curacao	0.454	0.436	0	1287	1575	2159	2143	2108	2146	2150	2153	2164	2434	2496	2777	2883	3207	3360	3422	2724	2602	2623	2574	2578	2575	2378	1704	1657	1569	1175	706	2322
Panama	0.439	0.416	0.508	0	329	1321	1303	1312	1462	1474	1487	1505	1777	1845	2098	2227	2550	2712	2791	2180	2060	2082	2031	2036	2034	1837	1399	1365	1139	1120	1680	2985
Costa_Rica	0.625	0.637	0.489	0.533	0	1191	1225	1229	1333	1393	1357	1375	1699	1765	2029	2095	2472	2580	2711	2061	1937	1965	1912	1920	1917	1722	1382	1359	1098	1178	1931	3135
Belize_Pl	0.699	0.758	0.543	0.618	0.547	0	43	257	475	506	526	552	822	890	1138	1268	1594	1777	1842	1371	1251	1285	1226	1233	1231	1033	1033	1051	819	1188	2276	3022
Belize_TC	0.532	0.535	0.273	0.512	0.446	0.346	0	211	434	466	487	512	795	861	1129	1246	1569	1736	1808	1330	1222	1243	1194	1196	1194	1009	1001	1022	776	1159	2245	2977
MX_Chinchorro_Atol	0.569	0.641	0.613	0.556	0.527	0.358	0.435	0	225	258	284	304	580	648	900	1044	1356	1526	1602	1119	1000	1028	975	984	981	800	817	840	641	1054	2158	2756
MX_Cozumel	0.712	0.77	0.596	0.715	0.478	0.386	0.42	0.253	0	35	57	225	356	444	676	820	1130	1298	1375	903	807	834	782	790	787	589	693	729	608	1027	2144	2560
MX_Pto_Morelos	0.652	0.753	0.672	0.608	0.638	0.512	0.575	0.278	0.353	0	23	258	322	410	642	786	1096	1265	1343	918	783	808	756	764	762	563	690	718	606	1033	2137	2532
MX_RioNiz	0.709	0.758	0.605	0.652	0.511	0.364	0.429	0.338	0.298	0.462	0	284	293	371	620	761	1069	1247	1325	854	767	793	741	750	747	549	673	710	607	1025	2132	2530
Pta_Sam	0.622	0.718	0.51	0.641	0.62	0.515	0.476	0.466	0.364	0.454	0.345	0	278	350	597	742	1052	1219	1296	833	758	780	729	735	733	538	672	709	612	1031	2136	2516
MX_Chabihau	0.582	0.711	0.52	0.588	0.496	0.337	0.375	0.24	0.159	0.387	0.27	0.362	0	150	321	465	776	987	1089	960	953	979	926	936	933	751	912	949	869	1294	2396	2722
MX_Al_Isla_Perez	0.679	0.722	0.576	0.559	0.601	0.496	0.592	0.492	0.435	0.555	0.664	0.516	0.478	0	346	489	761	876	969	926	967	994	942	950	947	791	1000	987	949	1359	2460	2740
MX_Ciudad_del_Sol	0.584	0.688	0.506	0.517	0.393	0.451	0.443	0.484	0.493	0.502	0.313	0.453	0.515	0.667	0	167	570	1002	1143	1260	1265	1294	1243	1248	1245	1124	1227	1265	1185	1602	2715	3037
Mx_Terminos_Lagoon	0.707	0.702	0.613	0.617	0.508	0.621	0.63	0.588	0.588	0.672	0.516	0.665	0.621	0.723	0.313	0	470	1015	1171	1389	1397	1424	1372	1381	1377	1198	1366	1403	1319	1735	2846	3167
MX_Veracruz	0.625	0.626	0.522	0.56	0.456	0.523	0.521	0.565	0.467	0.623	0.54	0.6	0.505	0.595	0.426	0.441	0	789	979	1670	1719	1745	1693	1702	1698	1526	1684	1720	1640	2068	3176	3491
US_Low_Lag_Madre	0.843	0.865	0.834	0.833	0.761	0.708	0.816	0.789	0.762	0.847	0.64	0.762	0.746	0.902	0.645	0.587	0.666	0	224	1474	1660	1690	1652	1666	1662	1571	1825	1861	1803	2214	3313	3457
US_Redfish	0.843	0.844	0.815	0.795	0.748	0.692	0.769	0.738	0.693	0.83	0.536	0.746	0.672	0.885	0.619	0.505	0.657	0.19	0	1439	1658	1688	1654	1667	1663	1599	1884	1919	1870	2282	3377	3458
US_Tampa	0.876	0.873	0.861	0.826	0.744	0.741	0.759	0.689	0.647	0.728	0.547	0.678	0.665	0.89	0.628	0.535	0.738	0.529	0.323	0	374	404	373	387	382	510	1177	1213	1166	1567	2666	2184
US_Rankin	0.838	0.825	0.828	0.787	0.673	0.711	0.711	0.685	0.648	0.719	0.385	0.647	0.675	0.854	0.41	0.501	0.648	0.572	0.479	0.475	0	31	29	33	30	254	1041	1100	1042	1444	2554	1819
US_Duck	0.824	0.795	0.763	0.746	0.639	0.683	0.662	0.642	0.589	0.751	0.377	0.594	0.641	0.803	0.449	0.426	0.651	0.511	0.291	0.191	0.235	0	52	47	48	276	1098	1129	1068	1469	2575	1765
US_Arsinicker	0.784	0.785	0.751	0.7	0.637	0.512	0.568	0.429	0.422	0.563	0.131	0.461	0.42	0.754	0.376	0.471	0.587	0.541	0.389	0.339	0.173	0.175	0	13	9	225	1040	1074	1016	1416	2517	1799
US_Craig_Key	0.743	0.73	0.718	0.628	0.609	0.456	0.574	0.42	0.408	0.514	0.15	0.462	0.419	0.608	0.38	0.496	0.568	0.577	0.437	0.444	0.28	0.251	0.094	0	4	229	1048	1082	1023	1425	2525	1787
US_Fiesta_key	0.785	0.757	0.695	0.62	0.609	0.455	0.572	0.504	0.48	0.607	0.155	0.441	0.451	0.706	0.394	0.459	0.585	0.593	0.466	0.422	0.253	0.208	0.1	0.092	0	227	1046	1080	1021	1422	2522	1792
Cuba_R_Guanabo	0.602	0.616	0.589	0.437	0.559	0.502	0.464	0.363	0.324	0.417	0.296	0.468	0.269	0.502	0.462	0.671	0.525	0.787	0.719	0.753	0.665	0.655	0.469	0.424	0.472	0	939	846	825	1226	2365	1988
Cuba_R_Luna	0.657	0.613	0.591	0.56	0.69	0.595	0.522	0.603	0.64	0.663	0.583	0.586	0.596	0.653	0.57	0.743	0.707	0.874	0.849	0.858	0.736	0.737	0.597	0.506	0.537	0.447	0	882	317	505	1564	2464
Cuba_Playa_A	0.66	0.637	0.677	0.498	0.693	0.538	0.536	0.559	0.673	0.644	0.493	0.657	0.604	0.661	0.563	0.718	0.704	0.797	0.791	0.816	0.713	0.714	0.539	0.431	0.523	0.424	0.204	0	304	452	1510	2408
Cayman	0.653	0.723	0.706	0.648	0.608	0.466	0.543	0.334	0.328	0.463	0.172	0.404	0.27	0.679	0.45	0.582	0.628	0.738	0.632	0.509	0.464	0.457	0.164	0.202	0.274	0.407	0.513	0.423	0	433	1540	2460
Jamaica	0.529	0.628	0.445	0.514	0.557	0.371	0.34	0.521	0.499	0.589	0.405	0.539	0.373	0.556	0.437	0.647	0.496	0.736	0.68	0.752	0.719	0.666	0.5	0.441	0.533	0.406	0.393	0.405	0.376	0	1124	2080
Pto_Rico	0.501	0.429	0.472	0.525	0.474	0.584	0.533	0.519	0.608	0.652	0.566	0.59	0.534	0.667	0.44	0.583	0.594	0.638	0.649	0.811	0.681	0.69	0.574	0.591	0.606	0.47	0.499	0.572	0.611	0.421	0	1669
Bermuda	0.76	0.718	0.623	0.722	0.675	0.737	0.652	0.656	0.598	0.699	0.535	0.409	0.628	0.666	0.571	0.619	0.685	0.794	0.713	0.615	0.603	0.494	0.508	0.597	0.549	0.66	0.75	0.781	0.549	0.708	0.733	0
Above diagonal the shortest distance over sea between sites is shown in km.

## Sheet: S7 F'st_c1
Table S7 Pairwise F'ST values for Thalassia testudinum in cluster 1 (Caribbean) populations.
Obs.	Tobago	Venezuela	Curacao	Panama	Costa_Rica	Belize_Pl	Belize_TC	MX_Chinchorro_Atol	MX_Cozumel	MX_Pto_Morelos	MX_RioNiz	Pta_Sam	MX_Chabihau	MX_Al_Isla_Perez	MX_Ciudad_del_Sol	Mx_Terminos_Lagoon	MX_Veracruz	US_Craig_Key	US_Fiesta_key	Cuba_R_Guanabo	Cuba_R_Luna	Cuba_Playa_A	Cayman	Jamaica	Pto_Rico	Bermuda
Tobago	0	362	883	2204	2483	3192	3012	2962	2977	2981	2976	2984	3250	3313	3573	3768	4035	3428	3420	3233	2435	2378	2382	1967	1008	2387
Venezuela	0.372787	0	543	1815	2104	2698	2679	2643	2677	2680	2681	2689	2947	3015	3269	3401	3719	3104	3102	2904	2225	2176	2089	1681	875	2514
Curacao	0.454291	0.435862	0	1287	1575	2159	2143	2108	2146	2150	2153	2164	2434	2496	2777	2883	3207	2578	2575	2378	1704	1657	1569	1175	706	2322
Panama	0.438694	0.415865	0.507519	0	329	1321	1303	1312	1462	1474	1487	1505	1777	1845	2098	2227	2550	2036	2034	1837	1399	1365	1139	1120	1680	2985
Costa_Rica	0.625455	0.637467	0.489196	0.533127	0	1191	1225	1229	1333	1393	1357	1375	1699	1765	2029	2095	2472	1920	1917	1722	1382	1359	1098	1178	1931	3135
Belize_Pl	0.698884	0.758337	0.54306	0.61796	0.547498	0	43	257	475	506	526	552	822	890	1138	1268	1594	1233	1231	1033	1033	1051	819	1188	2276	3022
Belize_TC	0.531996	0.534803	0.272769	0.512398	0.446301	0.346016	0	211	434	466	487	512	795	861	1129	1246	1569	1196	1194	1009	1001	1022	776	1159	2245	2977
MX_Chinchorro_Atol	0.569341	0.640528	0.613357	0.555659	0.527011	0.357573	0.43509	0	225	258	284	304	580	648	900	1044	1356	984	981	800	817	840	641	1054	2158	2756
MX_Cozumel	0.711676	0.769846	0.59566	0.714987	0.478144	0.386094	0.419799	0.252629	0	35	57	225	356	444	676	820	1130	790	787	589	693	729	608	1027	2144	2560
MX_Pto_Morelos	0.65179	0.753166	0.671634	0.608312	0.638414	0.512378	0.575211	0.278487	0.353492	0	23	258	322	410	642	786	1096	764	762	563	690	718	606	1033	2137	2532
MX_RioNiz	0.708803	0.757508	0.604855	0.651828	0.511276	0.363612	0.429069	0.33784	0.298225	0.462045	0	284	293	371	620	761	1069	750	747	549	673	710	607	1025	2132	2530
Pta_Sam	0.621871	0.71764	0.510332	0.641203	0.619675	0.515111	0.475764	0.466026	0.364378	0.45388	0.345243	0	278	350	597	742	1052	735	733	538	672	709	612	1031	2136	2516
MX_Chabihau	0.582144	0.711056	0.519675	0.588121	0.495678	0.336521	0.375308	0.239896	0.158714	0.387395	0.269986	0.362235	0	150	321	465	776	936	933	751	912	949	869	1294	2396	2722
MX_Al_Isla_Perez	0.678764	0.722093	0.576284	0.559417	0.601224	0.495941	0.592428	0.492432	0.435173	0.554529	0.663902	0.516398	0.477515	0	346	489	761	950	947	791	1000	987	949	1359	2460	2740
MX_Ciudad_del_Sol	0.583996	0.687933	0.505518	0.516515	0.393284	0.451318	0.443402	0.484403	0.493255	0.501696	0.312839	0.452823	0.515436	0.667258	0	167	570	1248	1245	1124	1227	1265	1185	1602	2715	3037
Mx_Terminos_Lagoon	0.707264	0.701644	0.613119	0.617166	0.507656	0.620675	0.630026	0.588419	0.588274	0.671773	0.515649	0.664684	0.620663	0.723447	0.313003	0	470	1381	1377	1198	1366	1403	1319	1735	2846	3167
MX_Veracruz	0.624949	0.625547	0.521719	0.559619	0.455724	0.523477	0.521422	0.564974	0.46712	0.622679	0.53962	0.600468	0.504981	0.595224	0.425649	0.440753	0	1702	1698	1526	1684	1720	1640	2068	3176	3491
US_Craig_Key	0.742803	0.73042	0.718022	0.62845	0.609375	0.456165	0.573958	0.419739	0.408404	0.513969	0.149711	0.461964	0.418842	0.60847	0.380172	0.496216	0.568376	0	4	229	1048	1082	1023	1425	2525	1787
US_Fiesta_key	0.785362	0.757313	0.695142	0.620497	0.609103	0.455387	0.571743	0.504443	0.48024	0.606783	0.155033	0.441463	0.450871	0.705702	0.393915	0.459111	0.584521	0.091832	0	227	1046	1080	1021	1422	2522	1792
Cuba_R_Guanabo	0.60168	0.6165	0.588621	0.436556	0.558529	0.501534	0.464023	0.362517	0.324192	0.417107	0.295867	0.467541	0.269437	0.501584	0.461846	0.671366	0.524998	0.423974	0.472194	0	939	846	825	1226	2365	1988
Cuba_R_Luna	0.657448	0.61308	0.591339	0.559931	0.690119	0.594711	0.522154	0.602793	0.639942	0.663213	0.58302	0.586023	0.596284	0.652979	0.570076	0.742666	0.707184	0.506342	0.537278	0.446747	0	882	317	505	1564	2464
Cuba_Playa_A	0.660298	0.637062	0.67744	0.498097	0.692937	0.538068	0.535881	0.558503	0.673433	0.644435	0.492806	0.656724	0.604352	0.661097	0.562592	0.718373	0.703759	0.431042	0.523304	0.423854	0.203539	0	304	452	1510	2408
Cayman	0.653251	0.722866	0.705953	0.647995	0.607562	0.466006	0.542896	0.334361	0.328341	0.462894	0.172207	0.404184	0.269587	0.679394	0.450314	0.582	0.627861	0.202412	0.273645	0.407218	0.513075	0.422994	0	433	1540	2460
Jamaica	0.529487	0.627801	0.445114	0.514225	0.556872	0.370769	0.339809	0.520937	0.498647	0.588993	0.404555	0.538655	0.3725	0.556266	0.43652	0.64747	0.496433	0.440652	0.532656	0.405803	0.392522	0.404508	0.376088	0	1124	2080
Pto_Rico	0.500749	0.429165	0.472404	0.524891	0.473807	0.584167	0.533448	0.518881	0.607922	0.651763	0.566057	0.590175	0.533916	0.666948	0.439613	0.582859	0.594464	0.590733	0.60602	0.469611	0.499222	0.571511	0.610608	0.421424	0	1669
Bermuda	0.760289	0.717578	0.623305	0.721887	0.674617	0.736947	0.651906	0.656041	0.597766	0.699051	0.535335	0.408727	0.627567	0.665538	0.571464	0.618992	0.685312	0.596804	0.549024	0.659773	0.749527	0.781365	0.548869	0.708144	0.732508	0
Above diagonal the shortest distance over sea between sites is shown in km.

## Sheet: S8 F'st_c2
Table S8 Pairwise F'ST values for Thalassia testudinum in cluster 2 (Gulf of Mexico) populations.
Obs.	MX_RioNiz	Pta_Sam	MX_Ciudad_del_Sol	Mx_Terminos_Lagoon	US_Low_Lag_Madre	US_Redfish	US_Tampa	US_Rankin	US_Duck	US_Arsinicker	US_Craig_Key	US_Fiesta_key	Cayman	Bermuda
MX_RioNiz	0	284	620	761	1247	1325	854	767	793	741	750	747	607	2530
Pta_Sam	0.345243	0	597	742	1219	1296	833	758	780	729	735	733	612	2516
MX_Ciudad_del_Sol	0.312839	0.452823	0	167	1002	1143	1260	1265	1294	1243	1248	1245	1185	3037
Mx_Terminos_Lagoon	0.515649	0.664684	0.313003	0	1015	1171	1389	1397	1424	1372	1381	1377	1319	3167
US_Low_Lag_Madre	0.64039	0.761844	0.645337	0.586691	0	224	1474	1660	1690	1652	1666	1662	1803	3457
US_Redfish	0.536192	0.745576	0.618727	0.505175	0.189583	0	1439	1658	1688	1654	1667	1663	1870	3458
US_Tampa	0.546663	0.677686	0.628051	0.535323	0.5294	0.32342	0	374	404	373	387	382	1166	2184
US_Rankin	0.385297	0.647362	0.410209	0.500826	0.57166	0.479172	0.475411	0	31	29	33	30	1042	1819
US_Duck	0.376504	0.593911	0.448603	0.425552	0.511205	0.291017	0.190562	0.235082	0	52	47	48	1068	1765
US_Arsinicker	0.131049	0.460614	0.376382	0.47112	0.541408	0.388907	0.338529	0.172593	0.175016	0	13	9	1016	1799
US_Craig_Key	0.149711	0.461964	0.380172	0.496216	0.577476	0.437391	0.444379	0.279697	0.251179	0.094245	0	4	1023	1787
US_Fiesta_key	0.155033	0.441463	0.393915	0.459111	0.593262	0.466129	0.422357	0.253227	0.207642	0.100067	0.091832	0	1021	1792
Cayman	0.172207	0.404184	0.450314	0.582	0.73759	0.63247	0.508515	0.464374	0.457047	0.163703	0.202412	0.273645	0	2460
Bermuda	0.535335	0.408727	0.571464	0.618992	0.794078	0.71327	0.614783	0.603408	0.493825	0.507755	0.596804	0.549024	0.548869	0
Above diagonal the shortest distance over sea between sites is shown in km.

## Sheet: S9 Dest_all
Table S9 Pairwise Dest values for all Thalassia testudinum populations.
Obs.	Tobago	Venezuela	Curacao	Panama	Costa_Rica	Belize_Pl	Belize_TC	MX_Chinchorro_Atol	MX_Cozumel	MX_Pto_Morelos	MX_RioNiz	Pta_Sam	MX_Chabihau	MX_Al_Isla_Perez	MX_Ciudad_del_Sol	Mx_Terminos_Lagoon	MX_Veracruz	US_Low_Lag_Madre	US_Redfish	US_Tampa	US_Rankin	US_Duck	US_Arsinicker	US_Craig_Key	US_Fiesta_key	Cuba_R_Guanabo	Cuba_R_Luna	Cuba_Playa_A	Cayman	Jamaica	Pto_Rico	Bermuda
Tobago	0	362	883	2204	2483	3192	3012	2962	2977	2981	2976	2984	3250	3313	3573	3768	4035	4176	4249	3545	3426	3456	3411	3428	3420	3233	2435	2378	2382	1967	1008	2387
Venezuela	0.257535	0	543	1815	2104	2698	2679	2643	2677	2680	2681	2689	2947	3015	3269	3401	3719	3881	3944	3250	3130	3150	3102	3104	3102	2904	2225	2176	2089	1681	875	2514
Curacao	0.340634	0.333472	0	1287	1575	2159	2143	2108	2146	2150	2153	2164	2434	2496	2777	2883	3207	3360	3422	2724	2602	2623	2574	2578	2575	2378	1704	1657	1569	1175	706	2322
Panama	0.327286	0.316741	0.416719	0	329	1321	1303	1312	1462	1474	1487	1505	1777	1845	2098	2227	2550	2712	2791	2180	2060	2082	2031	2036	2034	1837	1399	1365	1139	1120	1680	2985
Costa_Rica	0.508318	0.531626	0.396751	0.442501	0	1191	1225	1229	1333	1393	1357	1375	1699	1765	2029	2095	2472	2580	2711	2061	1937	1965	1912	1920	1917	1722	1382	1359	1098	1178	1931	3135
Belize_Pl	0.598707	0.675971	0.455844	0.535701	0.460598	0	43	257	475	506	526	552	822	890	1138	1268	1594	1777	1842	1371	1251	1285	1226	1233	1231	1033	1033	1051	819	1188	2276	3022
Belize_TC	0.416234	0.430884	0.208567	0.429325	0.362471	0.278535	0	211	434	466	487	512	795	861	1129	1246	1569	1736	1808	1330	1222	1243	1194	1196	1194	1009	1001	1022	776	1159	2245	2977
MX_Chinchorro_Atol	0.469501	0.55157	0.536612	0.480316	0.448979	0.292786	0.367653	0	225	258	284	304	580	648	900	1044	1356	1526	1602	1119	1000	1028	975	984	981	800	817	840	641	1054	2158	2756
MX_Cozumel	0.616019	0.691341	0.510376	0.641863	0.393603	0.31178	0.34567	0.200873	0	35	57	225	356	444	676	820	1130	1298	1375	903	807	834	782	790	787	589	693	729	608	1027	2144	2560
MX_Pto_Morelos	0.547394	0.67024	0.590166	0.524832	0.554357	0.429839	0.495256	0.222374	0.28206	0	23	258	322	410	642	786	1096	1265	1343	918	783	808	756	764	762	563	690	718	606	1033	2137	2532
MX_RioNiz	0.609615	0.674784	0.518753	0.57131	0.424399	0.291495	0.352375	0.275314	0.234844	0.38167	0	284	293	371	620	761	1069	1247	1325	854	767	793	741	750	747	549	673	710	607	1025	2132	2530
Pta_Sam	0.516921	0.629913	0.424329	0.560458	0.535354	0.43312	0.398042	0.393127	0.292182	0.373534	0.275505	0	278	350	597	742	1052	1219	1296	833	758	780	729	735	733	538	672	709	612	1031	2136	2516
MX_Chabihau	0.476796	0.624759	0.436854	0.508841	0.413709	0.270904	0.307588	0.192895	0.121744	0.315978	0.213171	0.293804	0	150	321	465	776	987	1089	960	953	979	926	936	933	751	912	949	869	1294	2396	2722
MX_Al_Isla_Perez	0.562052	0.621149	0.47598	0.460281	0.501489	0.402351	0.497437	0.407342	0.346686	0.460326	0.574917	0.423598	0.388796	0	346	489	761	876	969	926	967	994	942	950	947	791	1000	987	949	1359	2460	2740
MX_Ciudad_del_Sol	0.473737	0.594489	0.41955	0.434023	0.314794	0.37316	0.368369	0.412924	0.413402	0.420603	0.24753	0.374286	0.439275	0.578841	0	167	570	1002	1143	1260	1265	1294	1243	1248	1245	1124	1227	1265	1185	1602	2715	3037
Mx_Terminos_Lagoon	0.589979	0.59316	0.510224	0.516075	0.403697	0.524683	0.533027	0.499858	0.492501	0.580341	0.418011	0.573648	0.528977	0.626782	0.234824	0	470	1015	1171	1389	1397	1424	1372	1381	1377	1198	1366	1403	1319	1735	2846	3167
MX_Veracruz	0.506171	0.516588	0.425654	0.466085	0.362793	0.433422	0.432151	0.483629	0.379861	0.534384	0.44934	0.511929	0.419614	0.492703	0.341297	0.338741	0	789	979	1670	1719	1745	1693	1702	1698	1526	1684	1720	1640	2068	3176	3491
US_Low_Lag_Madre	0.703367	0.754361	0.720302	0.714969	0.617702	0.567351	0.688716	0.679671	0.640626	0.75414	0.489465	0.641887	0.617344	0.825519	0.490279	0.414391	0.503843	0	224	1474	1660	1690	1652	1666	1662	1571	1825	1861	1803	2214	3313	3457
US_Redfish	0.726287	0.739642	0.711706	0.683331	0.623071	0.56748	0.649746	0.631765	0.574256	0.742645	0.402699	0.63681	0.549195	0.81046	0.483771	0.356429	0.516304	0.085777	0	1439	1658	1688	1654	1667	1663	1599	1884	1919	1870	2282	3377	3458
US_Tampa	0.780908	0.788824	0.783644	0.735868	0.629391	0.637422	0.648342	0.588253	0.534572	0.623606	0.425802	0.568593	0.554466	0.822749	0.508354	0.394271	0.622106	0.29964	0.176741	0	374	404	373	387	382	510	1177	1213	1166	1567	2666	2184
US_Rankin	0.74144	0.732978	0.749171	0.696167	0.559483	0.611212	0.606467	0.590989	0.543469	0.622124	0.2859	0.542851	0.574873	0.780414	0.306836	0.374357	0.530069	0.380331	0.317503	0.320744	0	31	29	33	30	254	1041	1100	1042	1444	2554	1819
US_Duck	0.731317	0.700938	0.673461	0.654167	0.531392	0.586868	0.561217	0.550974	0.487371	0.666291	0.284589	0.492848	0.545058	0.718526	0.348602	0.313631	0.541674	0.337208	0.17864	0.117509	0.151806	0	52	47	48	276	1098	1129	1068	1469	2575	1765
US_Arsinicker	0.694675	0.702689	0.673637	0.616987	0.546225	0.423638	0.480711	0.352537	0.338842	0.473643	0.095704	0.374693	0.340484	0.671656	0.297756	0.36948	0.490371	0.385263	0.26704	0.237877	0.115329	0.120056	0	13	9	225	1040	1074	1016	1416	2517	1799
US_Craig_Key	0.650929	0.644057	0.642915	0.547283	0.524728	0.377223	0.494811	0.350592	0.333121	0.432443	0.112886	0.382847	0.346232	0.516566	0.307857	0.400323	0.479249	0.427023	0.313942	0.332869	0.199724	0.181689	0.068223	0	4	229	1048	1082	1023	1425	2525	1787
US_Fiesta_key	0.702812	0.676072	0.617804	0.539767	0.525169	0.377201	0.493557	0.432507	0.401268	0.527106	0.117342	0.364068	0.377021	0.622878	0.321176	0.365538	0.49644	0.441949	0.339024	0.313675	0.17894	0.147841	0.072689	0.068439	0	227	1046	1080	1021	1422	2522	1792
Cuba_R_Guanabo	0.494793	0.518291	0.503055	0.356277	0.472489	0.420548	0.386675	0.297584	0.257411	0.339937	0.232865	0.387817	0.213091	0.409195	0.383441	0.580945	0.435802	0.671253	0.602507	0.654968	0.561721	0.557083	0.383153	0.347727	0.393808	0	939	846	825	1226	2365	1988
Cuba_R_Luna	0.542347	0.505631	0.498694	0.469721	0.605179	0.509477	0.435207	0.526853	0.557962	0.581859	0.496907	0.50118	0.515315	0.556874	0.485156	0.654744	0.621855	0.776599	0.756419	0.777602	0.632876	0.642579	0.504475	0.421325	0.452542	0.364622	0	882	317	505	1564	2464
Cuba_Playa_A	0.542364	0.528276	0.587836	0.404951	0.605198	0.449174	0.444654	0.478721	0.59178	0.559065	0.404405	0.57338	0.520824	0.563224	0.474267	0.623785	0.615087	0.660465	0.674137	0.715951	0.602869	0.612456	0.443	0.347428	0.435918	0.341189	0.147829	0	304	452	1510	2408
Cayman	0.539273	0.628238	0.623283	0.562015	0.516388	0.382168	0.456181	0.269744	0.258506	0.379042	0.128531	0.325599	0.210283	0.586749	0.368082	0.478638	0.535137	0.588299	0.490408	0.378086	0.349751	0.35113	0.119389	0.153124	0.2119	0.32832	0.42107	0.333148	0	433	1540	2460
Jamaica	0.418892	0.529764	0.363227	0.434434	0.473064	0.301153	0.27559	0.451559	0.421073	0.510698	0.331097	0.460214	0.306007	0.463069	0.363619	0.554825	0.410128	0.590555	0.54908	0.647732	0.619803	0.568052	0.414465	0.365632	0.455979	0.332947	0.31614	0.323471	0.301128	0	1124	2080
Pto_Rico	0.374896	0.31969	0.372419	0.424462	0.373569	0.489074	0.436008	0.432489	0.515303	0.560734	0.47042	0.49671	0.44262	0.564173	0.348517	0.470398	0.490185	0.46482	0.500172	0.707025	0.560886	0.579672	0.472334	0.496873	0.513254	0.377642	0.397751	0.466254	0.510425	0.332561	0	1669
Bermuda	0.65078	0.612588	0.525218	0.63915	0.581786	0.660791	0.563098	0.579715	0.509391	0.61716	0.443416	0.326394	0.543555	0.562916	0.483019	0.508129	0.59169	0.633116	0.561429	0.458843	0.472973	0.375621	0.40983	0.507313	0.459757	0.5746	0.667157	0.70139	0.449445	0.631556	0.637117	0
Above diagonal the shortest distance over sea between sites is shown in km.

[truncated: 7 more sheets: S10 Dest_c1, S11 Dest_c2, S12 BayesAss, S13 relative migration Alc's Nm, S14 relative migration Gst, S15 Sequence data, References]
